# Supplementary material for: Murine skin-derived multipotent papillary dermal fibroblast progenitors show germline potential in vitro
Source: Stem Cell Res Ther. 2023 Feb 3;14:17. doi: 10.1186/s13287-023-03243-5 (PMC9898921; doi:10.1186/s13287-023-03243-5)
Supplement: Supplementary file 1 — Additional file 1: Table S1. Antibodies used in the present study. [file 13287_2023_3243_MOESM1_ESM.xlsx]

## Sheet: Sheet1
Supplementary table 1: primary antibodies and secondary antibodies
Name	Source	Identifier
Primary antibodies
Rabbit polyclonal anti-CTNNB1	Proteintech	Cat# 51067-2-AP,RRID:AB_2086128
Mouse monoclonal anti-K15	Abcam	Cat# ab80522,RRID:AB_1603675
Rabbit polyclonal to DDX4 / MVH	Abcam	Cat# ab13840,RRID:AB_443012
Rabbit polyclonal to DAZL	Abcam	Cat# ab34139, RRID:AB_731849
Mouse monoclonal to SYCP3	Abcam	Cat# ab97672, RRID:AB_10678841
Rabbit polyclonal to SYCP3	Abcam	Cat# ab15093, RRID:AB_301639
Mouse monoclonal to γH2AX	Abcam	Cat# ab26350, RRID:AB_470861
Rabbit monoclonal to RAD51	Abcam	Cat# ab133534, RRID:AB_2722613
Rabbit monoclonal to MLH1	Abcam	Cat# ab92312, RRID:AB_2049968
Rabbit monoclonal to EGFR	Abcam	Cat# ab32077, RRID:AB_732101
Chicken polyclonal to GFP	Abcam	Cat# ab13970, RRID:AB_300798)
Rabbit monoclonal to CD34	Abcam	Cat# ab81289, RRID:AB_1640331
Rabbit Polyclonal to Histone H3, trimethyl (Lys27)	Millipore	Cat# 07-449, RRID:AB_310624
Mouse monoclonal to Dimethyl Histone H3 (Lys9)	Millipore	Cat# 05-1249, RRID:AB_1977256
Rabbit polyclonal to PLZF	Santa Cruz	Cat# sc-22839, RRID:AB_2304760
Goat polyclonal to GFRa1	R&D System	Cat# BAF560, RRID:AB_2263325
Rabbit polyclonal to ACTIN	Sangon Biotech	Cat# D110007, RRID:NA
Rabbit polyclonal to ITGB1	Sangon Biotech	Cat# D120869, RRID:NA
Rabbit polyclonal to SYCP1	Novus Biologicals	Cat# NB300-229, RRID:AB_10002742
Rabbit polyclonal to GAPDH	Affinity Biosciences	Cat# AF7021, RRID:AB_2839421
Rabbit polyclonal to Histone H3	Affinity Biosciences	Cat# A2352, RRID:AB_2764312
Secondary antibodies
Goat Anti-Chicken IgY H&L (FITC)	Abcam	Cat# ab46969, RRID:AB_955347
Goat polyclonal Secondary Antibody to Mouse IgG - H&L (Alexa Fluor® 488)	Abcam	ab150113, RRID:AB_2576208
Goat polyclonal Secondary Antibody to Rabbit IgG - H&L (Alexa Fluor® 488)	Abcam	Cat# ab150077, RRID:AB_2630356
Donkey polyclonal Secondary Antibody to Mouse IgG - H&L (Alexa Fluor® 555)	Abcam	Cat# ab150106, RRID:AB_2857373
Goat polyclonal Secondary Antibody to Mouse IgG - H&L (Alexa Fluor® 488)	Abcam	Cat# ab150113, RRID:AB_2576208
Donkey polyclonal Secondary Antibody to Rabbit IgG - H&L (Alexa Fluor® 555)	Abcam	Cat# ab150074, RRID:AB_2636997
HRP-labeled Goat Anti-Rabbit IgG (H+L)	Beyotime	Cat# A0208, RRID:AB_2892644
Horseradish-labeled goat anti-mouse IgG (H+L)	Beyotime	Cat# A0216, RRID:AB_2860575
