# Supplementary material for: Murine skin-derived multipotent papillary dermal fibroblast progenitors show germline potential in vitro
Source: Stem Cell Res Ther. 2023 Feb 3;14:17. doi: 10.1186/s13287-023-03243-5 (PMC9898921; doi:10.1186/s13287-023-03243-5)
Supplement: Supplementary file 2 — Additional file 2: Table S2. Primers used in the present study. [file 13287_2023_3243_MOESM2_ESM.xlsx]

## Sheet: Sheet1
Supplementary table 2: The primers used in this study
Gene	Forward	Reverse
Blimp1	AGCATGACCTGACATTGACACC	CTCAACACTCTCATGTAAGAGGC
Dppa3	AGGCTCGAAGGAAATGAGTTTG	TCCTAATTCTTCCCGATTTTCG
Prdm14	ACAGCCAAGCAATTTGCACTAC	TTACCTGGCATTTTCATTGCTC
Dazl	GATGGACATGAGATCATTGGAC	ATACCAGGGAGCAATCCTGAC
Ddx4	CAGCTTCAGTAGCAGCACAAG	CATGACTCGTCATCAACTGGA
Gapdh	AGGTCGGTGTGAACGGATTTG	TGTAGACCATGTAGTTGAGGTCA
